# Supplementary material for: Pharmacogenetic Sex-Specific Effects of Methotrexate Response in Patients with Rheumatoid Arthritis
Source: Pharmaceutics. 2023 Jun 5;15(6):1661. doi: 10.3390/pharmaceutics15061661 (PMC10300818; doi:10.3390/pharmaceutics15061661)
Supplement: Supplementary file 1 [file pharmaceutics-15-01661-s001.zip]

Archive with 1 entries (1 files):
- pharmaceutics-2315148-supplementary.xlsx
