# Supplementary material for: Pharmacogenetic Sex-Specific Effects of Methotrexate Response in Patients with Rheumatoid Arthritis
Source: Pharmaceutics. 2023 Jun 5;15(6):1661. doi: 10.3390/pharmaceutics15061661 (PMC10300818; doi:10.3390/pharmaceutics15061661)
Supplement: Supplementary file 1 [file pharmaceutics-15-01661-s001.zip › pharmaceutics-2315148-supplementary.xlsx]

## Sheet: Response to MTX All individuals
Table S1. Response to MTX association. Log OR, 95% CI and FDR of the logistic regression in shown for all the SNPs analyzed in this study. Analysis were developed using a multivariable logistic regression with 44 covariables.
SNP and inheritance model	logOR	ci_min	ci_max	FDR
ABCB1
Codominant (C/T vs C/C)	0.719	-0.993742	2.43136	0.4107
Codominant ( T/T vs C/C)	0.73	-1.58263	3.04212	0.5362
Dominant (C/C vs C/T+T/T)	-0.721	-2.38022	0.938036	0.3943
Recesive (T/T vs C/C+C/T)	0.233	-1.7335	2.19861	0.8167
Overdominant (C/T vs C/C+T/T)	0.445	-1.00608	1.89514	0.5481
ADA
Codominant (G/A vs A/A)	-0.243	-1.61864	1.13259	0.7291
Codominant (G/G vs A/A)	0.704	-3.08489	4.49376	0.7156
Dominant (A/A vs A/G+G/G)	0.145	-1.16691	1.45787	0.828
Recesive (G/G vs A/G+A/A)	0.736	-3.10402	4.5763	0.7071
Overdominant (G/A vs A/A+G/G)	-0.251	-1.62697	1.12486	0.7206
AMPD1
Codominant (C/T vs C/C)	-1.298	-3.07365	0.477341	0.1518
Dominant (C/C vs C/T+T/T)	1.293	-0.484016	3.06983	0.1538
Overdominant (C/T vs C/C+T/T)	-1.301	-3.07674	0.47422	0.1509
FPGS
Codominant (G/A vs G/G)	-0.019	-1.67747	1.6401	0.9824
Codominant (A/A vs G/G)	-1.091	-3.02462	0.842628	0.2688
Dominant (G/G vs A/G+A/A)	0.415	-1.08222	1.91265	0.5868
Recesive (A/A vs A/G+G/G)	-1.081	-2.79322	0.631462	0.216
Overdominant (G/A vs G/G+A/A)	0.435	-1.05008	1.9192	0.5662
GGH
Codominant (T/C vs T/T)	0.811	-0.699796	2.32226	0.2927
Codominant (C/C vs T/T)	1.951	-0.327501	4.2297	0.0933
Dominant (T/T vs T/C+C/C)	-1.074	-2.48078	0.332502	0.1345
Recesive (C/C vs T/C+T/T)	1.601	-0.532033	3.73359	0.1413
Overdominant (T/C vs T/T+C/C)	0.445	-0.942084	1.83187	0.5295
ITPA
Codominant (C/A vs C/C)	-2.693	-4.86285	-0.52356	0.0326
Dominant (C/C vs C/A+A/A)	2.693	0.8	4.586	0.0258
Overdominant (C/A vs C/C+A/A)	-2.693	-4.58645	-0.8	0.0125
MTHFR_1
Codominant (A/C vs A/A)	-0.868	-2.27919	0.543161	0.228
Codominant (C/C vs A/A)	-2.551	-5.78764	0.686227	0.1225
Dominant (A/A vs A/C+C/C)	1.013	-0.366382	2.3929	0.15
Recesive (C/C vs C/A+A/A)	-1.961	-4.89699	0.974367	0.1904
Overdominant (A/C vs A/A+C/C)	-0.521	-1.83662	0.795234	0.438
MTHFR_6
Codominant (C/T vs C/C)	-0.854	-2.31442	0.605499	0.2513
Codominant (T/T vs C/C)	-0.335	-2.4963	1.82709	0.7616
Dominant (C/C vs C/T+T/T)	0.736	-0.636483	2.10873	0.2932
Recesive (T/T vs C/C+C/T)	0.067	-1.90936	2.04382	0.9468
Overdominant (C/T vs C/C+T/T)	-0.785	-2.1749	0.604132	0.2679

## Sheet: Response to MTX By sex
Table S2. Response to MTX association by sex. Log OR, 95% CI and FDR of the logistic regression in shown for all the SNPs analyzed in this study. Analysis were developed using a multivariable logistic regression with 44 covariables.
SNP and inheritance model	logOR	ci_min	ci_max	FDR	sex
ABCB1
Codominant (C/T vs C/C)	-2.19257	-5.46645	1.0813	0.189302	men
Codominant ( T/T vs C/C)	-2.19257	-5.46645	1.0813	0.189302	men
Dominant (C/C vs C/T+T/T)	1.01905	-1.50556	3.54366	0.428856	men
Recesive (T/T vs C/C+C/T)	2.14171	-0.995817	5.27925	0.180923	men
Overdominant (C/T vs C/C+T/T)	-2.55643	-5.5439	0.431047	0.093503	men
ADA
Codominant (G/A vs A/A)	0.0409272	-2.52216	2.60402	0.975033	men
Codominant (G/G vs A/A)	0.0409272	-2.52216	2.60402	0.975033	men
Dominant (A/A vs A/G+G/G)	-0.194647	-2.58917	2.19987	0.873412	men
Recesive (G/G vs A/G+A/A)	0.661258	-2.74407	4.06659	0.703501	men
Overdominant (G/A vs A/A+G/G)	-0.127519	-2.52264	2.2676	0.916889	men
AMPD1
Codominant (C/T vs C/C)	1.38682	-1.202	3.97565	0.293735	men
Dominant (C/C vs C/T+T/T)	-1.42601	-3.98965	1.13763	0.275607	men
Overdominant (C/T vs C/C+T/T)	1.40669	-1.21285	4.02623	0.292561	men
FPGS
Codominant (G/A vs G/G)	-0.732078	-3.49829	2.03414	0.603961	men
Codominant (A/A vs G/G)	-0.732078	-3.49829	2.03414	0.603961	men
Dominant (G/G vs A/G+A/A)	-0.223299	-2.49531	2.04871	0.847246	men
Recesive (A/A vs A/G+G/G)	2.67008	-0.817727	6.15788	0.133492	men
Overdominant (G/A vs G/G+A/A)	-1.53327	-3.97293	0.906394	0.218019	men
GGH
Codominant (T/C vs T/T)	4.63059	0.128787	9.13239	0.0437925	men
Codominant (C/C vs T/T)	4.63059	0.128787	9.13239	0.0437925	men
Dominant (T/T vs T/C+C/C)	-3.77926	-7.47575	-0.0827802	0.0450815	men
Recesive (C/C vs T/C+T/T)	1.47594	-2.47981	5.4317	0.464595	men
Overdominant (T/C vs T/T+C/C)	3.29551	0.0529354	6.53809	0.0463714	men
ITPA
Codominant (C/A vs C/C)	-1.95058	-6.14553	2.24438	0.362103	men
Dominant (C/C vs C/A+A/A)	1.95058	-2.24438	6.14553	0.362103	men
Overdominant (C/A vs C/C+A/A)	-1.95058	-6.14553	2.24438	0.362103	men
MTHFR_1
Codominant (A/C vs A/A)	-0.616315	-2.94392	1.71129	0.603776	men
Codominant (C/C vs A/A)	-0.616315	-2.94392	1.71129	0.603776	men
Dominant (A/A vs A/C+C/C)	0.665285	-1.59127	2.92184	0.563363	men
Recesive (C/C vs C/A+A/A)	-0.81913	-5.77407	4.13581	0.745924	men
Overdominant (A/C vs A/A+C/C)	-0.529637	-2.79536	1.73609	0.64683	men
MTHFR_6
Codominant (C/T vs C/C)	0.181128	-2.15647	2.51873	0.879289	men
Codominant (T/T vs C/C)	0.181128	-2.15647	2.51873	0.879289	men
Dominant (C/C vs C/T+T/T)	-0.120626	-2.41122	2.16996	0.917791	men
Recesive (T/T vs C/C+C/T)	-1.03324	-4.92269	2.85621	0.602593	men
Overdominant (C/T vs C/C+T/T)	0.392617	-1.7213	2.50654	0.715836	men
ABCB1
Codominant (C/T vs C/C)	0.428881	-0.776158	1.63392	0.485442	women
Codominant ( T/T vs C/C)	0.428881	-0.776158	1.63392	0.485442	women
Dominant (C/C vs C/T+T/T)	-0.317633	-1.47083	0.835565	0.589296	women
Recesive (T/T vs C/C+C/T)	-0.334855	-1.78736	1.11765	0.651376	women
Overdominant (C/T vs C/C+T/T)	0.450792	-0.621465	1.52305	0.409933	women
ADA
Codominant (G/A vs A/A)	0.204503	-1.00481	1.41382	0.740305	women
Codominant (G/G vs A/A)	0.204503	-1.00481	1.41382	0.740305	women
Dominant (A/A vs A/G+G/G)	-0.161099	-1.36142	1.03923	0.792506	women
Recesive (G/G vs A/G+A/A)	-1.76757	-9.847	6.31185	0.66807	women
Overdominant (G/A vs A/A+G/G)	0.221197	-0.988543	1.43094	0.72006	women
AMPD1
Codominant (C/T vs C/C)	-0.327349	-1.61566	0.960958	0.61847	women
Dominant (C/C vs C/T+T/T)	0.318719	-0.966635	1.60407	0.626963	women
Overdominant (C/T vs C/C+T/T)	-0.328925	-1.61811	0.960262	0.617021	women
FPGS
Codominant (G/A vs G/G)	1.13859	-0.208948	2.48614	0.0977045	women
Codominant (A/A vs G/G)	1.13859	-0.208948	2.48614	0.0977045	women
Dominant (G/G vs A/G+A/A)	-0.657767	-1.8355	0.519969	0.273664	women
Recesive (A/A vs A/G+G/G)	-0.739924	-2.03707	0.557221	0.263553	women
Overdominant (G/A vs G/G+A/A)	1.18706	0.00122104	2.37289	0.0497604	women
GGH
Codominant (T/C vs T/T)	-0.0229197	-1.19757	1.15173	0.969494	women
Codominant (C/C vs T/T)	-0.0229197	-1.19757	1.15173	0.969494	women
Dominant (T/T vs T/C+C/C)	-0.225696	-1.3635	0.912107	0.697433	women
Recesive (C/C vs T/C+T/T)	1.40422	-0.467363	3.2758	0.141411	women
Overdominant (T/C vs T/T+C/C)	-0.336011	-1.43106	0.759035	0.547561	women
ITPA
Codominant (C/A vs C/C)	-0.356253	-2.01815	1.30564	0.674371	women
Dominant (C/C vs C/A+A/A)	0.340492	-1.31007	1.99105	0.685973	women
Overdominant (C/A vs C/C+A/A)	-0.356353	-2.01932	1.30662	0.674484	women
MTHFR_1
Codominant (A/C vs A/A)	-0.502574	-1.63834	0.633197	0.385782	women
Codominant (C/C vs A/A)	-0.502574	-1.63834	0.633197	0.385782	women
Dominant (A/A vs A/C+C/C)	0.565199	-0.518708	1.64911	0.306765	women
Recesive (C/C vs C/A+A/A)	-0.649352	-2.61742	1.31871	0.517832	women
Overdominant (A/C vs A/A+C/C)	-0.378095	-1.4747	0.718513	0.49918	women
MTHFR_6
Codominant (C/T vs C/C)	-0.282782	-1.45925	0.893688	0.637558	women
Codominant (T/T vs C/C)	-0.282782	-1.45925	0.893688	0.637558	women
Dominant (C/C vs C/T+T/T)	-0.014698	-1.07132	1.04193	0.978249	women
Recesive (T/T vs C/C+C/T)	0.785246	-0.689639	2.26013	0.296704	women
Overdominant (C/T vs C/C+T/T)	-0.447841	-1.55896	0.66328	0.429537	women

## Sheet: AR Remission All individuals
Table S3. AR remission association. Log OR, 95% CI and FDR of the logistic regression in shown for all the SNPs analyzed in this study. Analysis were developed using a multivariable logistic regression with 44 covariables.
SNP and inheritance model	logOR	ci_min	ci_max	FDR
ABCB1
Codominant (C/T vs C/C)	0.087	-1.09631	1.27056	0.8853
Codominant ( T/T vs C/C)	-0.919	-2.29328	0.45432	0.1896
Dominant (C/C vs C/T+T/T)	0.259	-0.839867	1.35706	0.6445
Recesive (T/T vs C/C+C/T)	-0.975	-1.85011	-0.1	0.0325
Overdominant (C/T vs C/C+T/T)	0.53	-0.455875	1.516	0.292
ADA
Codominant (G/A vs A/A)	0.01	-1.01727	1.03773	0.9844
Codominant (G/G vs A/A)	-0.111	-2.81334	2.59096	0.9357
Dominant (A/A vs A/G+G/G)	0.001	-0.997298	0.998586	0.999
Recesive (G/G vs A/G+A/A)	-0.115	-2.79188	2.56223	0.933
Overdominant (G/A vs A/A+G/G)	0.016	-1.00186	1.0338	0.9755
AMPD1
Codominant (C/T vs C/C)	-0.257	-1.32892	0.815692	0.639
Dominant (C/C vs C/T+T/T)	0.394	-0.654057	1.44229	0.4611
Overdominant (C/T vs C/C+T/T)	-0.23	-1.29435	0.83469	0.6722
FPGS
Codominant (G/A vs G/G)	-1.908	-3.19605	-0.619301	0.0037
Codominant (A/A vs G/G)	0.018	-1.42289	1.45798	0.981
Dominant (G/G vs A/G+A/A)	1.243	0.0958652	2.39072	0.0337
Recesive (A/A vs A/G+G/G)	1.002	-0.2004	2.20475	0.1024
Overdominant (G/A vs G/G+A/A)	-1.914	-3.08042	-0.748295	0.0013
GGH
Codominant (T/C vs T/T)	0.327	-0.631438	1.28598	0.5034
Codominant (C/C vs T/T)	1.272	-0.317344	2.8617	0.1167
Dominant (T/T vs T/C+C/C)	-0.504	-1.41509	0.406479	0.2778
Recesive (C/C vs T/C+T/T)	1.115	-0.401184	2.6309	0.1495
Overdominant (T/C vs T/T+C/C)	0.104	-0.798819	1.00771	0.8207
ITPA
Codominant (C/A vs C/C)	0.13	-1.25985	1.52082	0.8541
Dominant (C/C vs C/A+A/A)	0.273	-1.10864	1.65534	0.6983
Overdominant (C/A vs C/C+A/A)	0.198	-1.16699	1.56271	0.7763
MTHFR_1
Codominant (A/C vs A/A)	0.023	-0.967953	1.0146	0.9632
Codominant (C/C vs A/A)	-1.242	-3.28909	0.804125	0.2341
Dominant (A/A vs A/C+C/C)	0.164	-0.775744	1.10302	0.7328
Recesive (C/C vs C/A+A/A)	-1.251	-3.26252	0.759766	0.2226
Overdominant (A/C vs A/A+C/C)	0.15	-0.814199	1.11418	0.7604
MTHFR_6
Codominant (C/T vs C/C)	0.232	-0.823427	1.28788	0.6663
Codominant (T/T vs C/C)	1.761	0.333864	3.18843	0.0156
Dominant (C/C vs C/T+T/T)	-0.666	-1.63282	0.301654	0.1774
Recesive (T/T vs C/C+C/T)	1.642	0.327187	2.9563	0.0144
Overdominant (C/T vs C/C+T/T)	-0.295	-1.2442	0.654945	0.5431

## Sheet: AR Remission By sex
Table S4. AR remission association by sex. Log OR, 95% CI and FDR of the logistic regression in shown for all the SNPs analyzed in this study. Analysis were developed using a multivariable logistic regression with 44 covariables.
SNP and inheritance model	logOR	ci_min	ci_max	FDR	sex
ABCB1
Codominant (C/T vs C/C)	-0.995218	-2.60088	0.61044	0.224425	men
Codominant ( T/T vs C/C)	-0.995218	-2.60088	0.61044	0.224425	men
Dominant (C/C vs C/T+T/T)	0.963685	-0.553962	2.48133	0.213289	men
Recesive (T/T vs C/C+C/T)	-0.237115	-1.69909	1.22486	0.750569	men
Overdominant (C/T vs C/C+T/T)	-0.546403	-1.81196	0.719156	0.397426	men
ADA
Codominant (G/A vs A/A)	-0.636751	-2.02738	0.753877	0.369474	men
Codominant (G/G vs A/A)	-0.636751	-2.02738	0.753877	0.369474	men
Dominant (A/A vs A/G+G/G)	0.613812	-0.686094	1.91372	0.354703	men
Recesive (G/G vs A/G+A/A)	-0.326042	-2.8777	2.22561	0.802245	men
Overdominant (G/A vs A/A+G/G)	-0.598273	-1.9757	0.779159	0.3946	men
AMPD1
Codominant (C/T vs C/C)	-1.10186	-2.64177	0.43804	0.160778	men
Dominant (C/C vs C/T+T/T)	1.13881	-0.397962	2.67557	0.14638	men
Overdominant (C/T vs C/C+T/T)	-0.947976	-2.43093	0.534981	0.210233	men
FPGS
Codominant (G/A vs G/G)	-1.60966	-2.94933	-0.27	0.0425	men
Codominant (A/A vs G/G)	-1.60966	-2.94933	-0.27	0.0425	men
Dominant (G/G vs A/G+A/A)	0.746326	-0.663115	2.15577	0.299336	men
Recesive (A/A vs A/G+G/G)	0.516244	-1.1237	2.15619	0.537238	men
Overdominant (G/A vs G/G+A/A)	-1.44074	-2.68148	-0.2	0.0325	men
GGH
Codominant (T/C vs T/T)	2.21984	0.588968	3.8507	0.00763427	men
Codominant (C/C vs T/T)	2.21984	0.588968	3.8507	0.00763427	men
Dominant (T/T vs T/C+C/C)	-2.17308	-3.78579	-0.560376	0.00826488	men
Recesive (C/C vs T/C+T/T)	0.167389	-2.33704	2.67182	0.895775	men
Overdominant (T/C vs T/T+C/C)	1.95383	0.443434	3.46423	0.0112309	men
ITPA
Codominant (C/A vs C/C)	0.263089	-1.92966	2.45584	0.814082	men
Dominant (C/C vs C/A+A/A)	-0.263089	-2.45584	1.92966	0.814082	men
Overdominant (C/A vs C/C+A/A)	0.263089	-1.92966	2.45584	0.814082	men
MTHFR_1
Codominant (A/C vs A/A)	0.908062	-0.459251	2.27537	0.193027	men
Codominant (C/C vs A/A)	0.908062	-0.459251	2.27537	0.193027	men
Dominant (A/A vs A/C+C/C)	-0.898062	-2.19859	0.402467	0.175912	men
Recesive (C/C vs C/A+A/A)	0.581404	-2.45612	3.61893	0.707543	men
Overdominant (A/C vs A/A+C/C)	0.869665	-0.492376	2.23171	0.210766	men
MTHFR_6
Codominant (C/T vs C/C)	1.08435	-0.330604	2.49929	0.133086	men
Codominant (T/T vs C/C)	1.08435	-0.330604	2.49929	0.133086	men
Dominant (C/C vs C/T+T/T)	-1.01139	-2.37777	0.354994	0.146841	men
Recesive (T/T vs C/C+C/T)	-0.0551795	-2.26136	2.151	0.960902	men
Overdominant (C/T vs C/C+T/T)	0.971836	-0.36127	2.30494	0.153049	men
ABCB1
Codominant (C/T vs C/C)	-0.0157252	-1.06457	1.03312	0.976557	women
Codominant ( T/T vs C/C)	-0.0157252	-1.06457	1.03312	0.976557	women
Dominant (C/C vs C/T+T/T)	0.277692	-0.701992	1.25738	0.578509	women
Recesive (T/T vs C/C+C/T)	-0.948949	-2.11515	0.217252	0.110741	women
Overdominant (C/T vs C/C+T/T)	0.365938	-0.544497	1.27637	0.430815	women
ADA
Codominant (G/A vs A/A)	0.233002	-0.788869	1.25487	0.654941	women
Codominant (G/G vs A/A)	0.233002	-0.788869	1.25487	0.654941	women
Dominant (A/A vs A/G+G/G)	-0.215471	-1.20809	0.777146	0.670498	women
Recesive (G/G vs A/G+A/A)	-0.0523453	-3.00878	2.90409	0.972317	women
Overdominant (G/A vs A/A+G/G)	0.232587	-0.784691	1.24987	0.65406	women
AMPD1
Codominant (C/T vs C/C)	0.112376	-0.956815	1.18157	0.836788	women
Dominant (C/C vs C/T+T/T)	0.0858602	-0.955778	1.1275	0.871653	women
Overdominant (C/T vs C/C+T/T)	0.159121	-0.891126	1.20937	0.7665	women
FPGS
Codominant (G/A vs G/G)	-0.0578172	-1.08973	0.974093	0.912554	women
Codominant (A/A vs G/G)	-0.0578172	-1.08973	0.974093	0.912554	women
Dominant (G/G vs A/G+A/A)	-0.200472	-1.15778	0.75684	0.681479	women
Recesive (A/A vs A/G+G/G)	0.847109	-0.311957	2.00617	0.152008	women
Overdominant (G/A vs G/G+A/A)	-0.34644	-1.25921	0.56633	0.456929	women
GGH
Codominant (T/C vs T/T)	-0.481615	-1.44533	0.482105	0.327332	women
Codominant (C/C vs T/T)	-0.481615	-1.44533	0.482105	0.327332	women
Dominant (T/T vs T/C+C/C)	0.311068	-0.591014	1.21315	0.499121	women
Recesive (C/C vs T/C+T/T)	0.559313	-0.851774	1.9704	0.437226	women
Overdominant (T/C vs T/T+C/C)	-0.547144	-1.46482	0.370531	0.242562	women
ITPA
Codominant (C/A vs C/C)	0.532775	-0.870544	1.93609	0.456803	women
Dominant (C/C vs C/A+A/A)	-0.101543	-1.46143	1.25834	0.883643	women
Overdominant (C/A vs C/C+A/A)	0.524724	-0.860255	1.9097	0.457735	women
MTHFR_1
Codominant (A/C vs A/A)	-0.370775	-1.31583	0.57428	0.441911	women
Codominant (C/C vs A/A)	-0.370775	-1.31583	0.57428	0.441911	women
Dominant (A/A vs A/C+C/C)	0.402879	-0.512054	1.31781	0.388104	women
Recesive (C/C vs C/A+A/A)	-0.465986	-2.44476	1.51279	0.644394	women
Overdominant (A/C vs A/A+C/C)	-0.303974	-1.22779	0.619847	0.51898	women
MTHFR_6
Codominant (C/T vs C/C)	-0.104896	-1.15629	0.946496	0.844965	women
Codominant (T/T vs C/C)	-0.104896	-1.15629	0.946496	0.844965	women
Dominant (C/C vs C/T+T/T)	-0.522053	-1.45047	0.406364	0.270411	women
Recesive (T/T vs C/C+C/T)	1.95596	0.665889	3.24604	0.00296175	women
Overdominant (C/T vs C/C+T/T)	-0.666211	-1.61336	0.280937	0.168007	women

## Sheet: All adverse events
Table S5. Association with presence of any adverse event. Log OR, 95% CI and FDR of the logistic regression in shown for all the SNPs analyzed in this study. Analysis were developed using a multivariable logistic regression with 44 covariables.
SNP and inheritance model	logOR	ci_min	ci_max	FDR
ABCB1
Codominant (C/T vs C/C)	-0.09	-0.958894	0.771327	0.8317
Codominant ( T/T vs C/C)	0.5	-0.480364	1.48513	0.3164
Dominant (C/C vs C/T+T/T)	-0.11	-0.91976	0.694804	0.7848
Recesive (T/T vs C/C+C/T)	0.56	-0.246258	1.37232	0.1727
Overdominant (C/T vs C/C+T/T)	-0.34	-1.0512	0.368924	0.3464
ADA
Codominant (G/A vs A/A)	-0.68	-1.25379	-0.0987	0.0354
Codominant (G/G vs A/A)	0.75	-1.32229	2.83057	0.4766
Dominant (A/A vs A/G+G/G)	0.54	-0.221348	1.29661	0.165
Recesive (G/G vs A/G+A/A)	0.89	-1.15872	2.93928	0.3944
Overdominant (G/A vs A/A+G/G)	-0.7	-1.48875	0.0964757	0.0852
AMPD1
Codominant (C/T vs C/C)	0.12	-0.732764	0.973557	0.7821
Dominant (C/C vs C/T+T/T)	-0.06	-0.903263	0.782553	0.8884
Overdominant (C/T vs C/C+T/T)	0.13	-0.719703	0.987618	0.7584
FPGS
Codominant (G/A vs G/G)	0.31	-0.48907	1.10924	0.4469
Codominant (A/A vs G/G)	-0.2	-1.21817	0.827413	0.7081
Dominant (G/G vs A/G+A/A)	-0.17	-0.919643	0.582519	0.66
Recesive (A/A vs A/G+G/G)	-0.38	-1.28275	0.5143	0.402
Overdominant (G/A vs G/G+A/A)	0.38	-0.319142	1.08686	0.2845
GGH
Codominant (T/C vs T/T)	-0.25	-0.975068	0.481106	0.5061
Codominant (C/C vs T/T)	1.06	-0.208003	2.33277	0.1012
Dominant (T/T vs T/C+C/C)	0.04	-0.65041	0.724437	0.916
Recesive (C/C vs T/C+T/T)	1.18	0.03	2.33644	0.025
Overdominant (T/C vs T/T+C/C)	-0.41	-1.10673	0.282012	0.2444
ITPA
Codominant (C/A vs C/C)	0.37	-0.609442	1.34037	0.4625
Dominant (C/C vs C/A+A/A)	-0.47	-1.42977	0.482176	0.3313
Overdominant (C/A vs C/C+A/A)	0.33	-0.645335	1.29712	0.5107
MTHFR_1
Codominant (A/C vs A/A)	-0.15	-0.922093	0.612279	0.6923
Codominant (C/C vs A/A)	0.54	-0.866125	1.93845	0.4536
Dominant (A/A vs A/C+C/C)	0.04	-0.682638	0.769412	0.9068
Recesive (C/C vs C/A+A/A)	0.6	-0.763957	1.96597	0.3881
Overdominant (A/C vs A/A+C/C)	-0.22	-0.965454	0.524868	0.5623
MTHFR_6
Codominant (C/T vs C/C)	1.17	0.363	1.98162	0.0045
Codominant (T/T vs C/C)	-0.08	-1.17477	1.0116	0.8837
Dominant (C/C vs C/T+T/T)	-0.81	-1.55058	-0.0736741	0.0311
Recesive (T/T vs C/C+C/T)	-0.62	-1.61485	0.37475	0.2218
Overdominant (C/T vs C/C+T/T)	1.19	0.433506	1.95314	0.0021

## Sheet: All adverse events by sex
Table S6. Association with presence of any adverse event by sex. Log OR, 95% CI and FDR of the logistic regression in shown for all the SNPs analyzed in this study. Analysis were developed using a multivariable logistic regression with 44 covariables.
SNP and inheritance model	logOR	ci_min	ci_max	FDR	sex
ABCB1
Codominant (C/T vs C/C)	0.761216	-1.06685	2.58928	0.414412	men
Codominant ( T/T vs C/C)	0.761216	-1.06685	2.58928	0.414412	men
Dominant (C/C vs C/T+T/T)	-0.705497	-2.45378	1.04278	0.428982	men
Recesive (T/T vs C/C+C/T)	0.0467226	-1.44663	1.54008	0.951102	men
Overdominant (C/T vs C/C+T/T)	0.407083	-0.941801	1.75597	0.554177	men
ADA
Codominant (G/A vs A/A)	-0.96391	-2.52744	0.599619	0.226919	men
Codominant (G/G vs A/A)	-0.96391	-2.52744	0.599619	0.226919	men
Dominant (A/A vs A/G+G/G)	0.581315	-0.807626	1.97026	0.412033	men
Recesive (G/G vs A/G+A/A)	3.17974	-0.275981	6.63547	0.0713143	men
Overdominant (G/A vs A/A+G/G)	-1.21421	-2.72119	0.292761	0.114283	men
AMPD1
Codominant (C/T vs C/C)	0.499132	-1.26654	2.2648	0.579533	men
Dominant (C/C vs C/T+T/T)	-0.472307	-2.23551	1.29089	0.599566	men
Overdominant (C/T vs C/C+T/T)	0.527316	-1.22945	2.28408	0.556318	men
FPGS
Codominant (G/A vs G/G)	1.58195	-0.484405	3.6483	0.133478	men
Codominant (A/A vs G/G)	1.58195	-0.484405	3.6483	0.133478	men
Dominant (G/G vs A/G+A/A)	-1.78245	-3.77169	0.206789	0.0790457	men
Recesive (A/A vs A/G+G/G)	1.12754	-0.614127	2.8692	0.204482	men
Overdominant (G/A vs G/G+A/A)	0.444902	-1.0334	1.92321	0.555278	men
GGH
Codominant (T/C vs T/T)	-2.51085	-4.42317	-0.598518	0.0100694	men
Codominant (C/C vs T/T)	-2.51085	-4.42317	-0.598518	0.0100694	men
Dominant (T/T vs T/C+C/C)	2.32559	0.568695	4.08249	0.00947458	men
Recesive (C/C vs T/C+T/T)	-0.386076	-3.0668	2.29465	0.777731	men
Overdominant (T/C vs T/T+C/C)	-2.30487	-4.13861	-0.47113	0.0137562	men
ITPA
Codominant (C/A vs C/C)	0.878094	-1.49069	3.24688	0.467495	men
Dominant (C/C vs C/A+A/A)	-0.878094	-3.24688	1.49069	0.467495	men
Overdominant (C/A vs C/C+A/A)	0.878094	-1.49069	3.24688	0.467495	men
MTHFR_1
Codominant (A/C vs A/A)	1.20763	-0.279153	2.69442	0.111385	men
Codominant (C/C vs A/A)	1.20763	-0.279153	2.69442	0.111385	men
Dominant (A/A vs A/C+C/C)	-1.23665	-2.60771	0.134401	0.0770834	men
Recesive (C/C vs C/A+A/A)	5.51567	0.674839	10.3565	0.0255334	men
Overdominant (A/C vs A/A+C/C)	0.740049	-0.559308	2.03941	0.264286	men
MTHFR_6
Codominant (C/T vs C/C)	1.9975	0.189181	3.80581	0.0303839	men
Codominant (T/T vs C/C)	1.9975	0.189181	3.80581	0.0303839	men
Dominant (C/C vs C/T+T/T)	-1.74778	-3.44573	-0.0498321	0.043641	men
Recesive (T/T vs C/C+C/T)	-0.770768	-3.09717	1.55563	0.516096	men
Overdominant (C/T vs C/C+T/T)	1.83714	0.226043	3.44823	0.0254176	men
ABCB1
Codominant (C/T vs C/C)	-0.109216	-0.942923	0.724491	0.797363	women
Codominant ( T/T vs C/C)	-0.109216	-0.942923	0.724491	0.797363	women
Dominant (C/C vs C/T+T/T)	-0.0800853	-0.880977	0.720807	0.844618	women
Recesive (T/T vs C/C+C/T)	0.778064	-0.13222	1.68835	0.0938741	women
Overdominant (C/T vs C/C+T/T)	-0.40507	-1.10043	0.290295	0.253556	women
ADA
Codominant (G/A vs A/A)	-0.32826	-1.1569	0.500376	0.437486	women
Codominant (G/G vs A/A)	-0.32826	-1.1569	0.500376	0.437486	women
Dominant (A/A vs A/G+G/G)	0.264182	-0.54018	1.06854	0.519747	women
Recesive (G/G vs A/G+A/A)	0.532104	-1.57406	2.63827	0.620475	women
Overdominant (G/A vs A/A+G/G)	-0.353011	-1.17105	0.465032	0.397664	women
AMPD1
Codominant (C/T vs C/C)	0.186976	-0.684507	1.05846	0.674108	women
Dominant (C/C vs C/T+T/T)	-0.143586	-1.00613	0.718957	0.744214	women
Overdominant (C/T vs C/C+T/T)	0.194973	-0.677349	1.0673	0.661328	women
FPGS
Codominant (G/A vs G/G)	0.147153	-0.648096	0.942402	0.716845	women
Codominant (A/A vs G/G)	0.147153	-0.648096	0.942402	0.716845	women
Dominant (G/G vs A/G+A/A)	0.0916784	-0.649988	0.833345	0.808565	women
Recesive (A/A vs A/G+G/G)	-0.794264	-1.75465	0.166118	0.105022	women
Overdominant (G/A vs G/G+A/A)	0.38204	-0.33776	1.10184	0.298207	women
GGH
Codominant (T/C vs T/T)	0.112409	-0.63195	0.856768	0.76724	women
Codominant (C/C vs T/T)	0.112409	-0.63195	0.856768	0.76724	women
Dominant (T/T vs T/C+C/C)	-0.307648	-1.01161	0.396319	0.391688	women
Recesive (C/C vs T/C+T/T)	1.26155	-0.0424828	2.56557	0.0579406	women
Overdominant (T/C vs T/T+C/C)	-0.083285	-0.793935	0.627365	0.818322	women
ITPA
Codominant (C/A vs C/C)	0.0647435	-1.02066	1.15014	0.906929	women
Dominant (C/C vs C/A+A/A)	-0.300112	-1.34956	0.749334	0.575135	women
Overdominant (C/A vs C/C+A/A)	0.0187411	-1.06204	1.09953	0.972888	women
MTHFR_1
Codominant (A/C vs A/A)	0.0625801	-0.677535	0.802695	0.868372	women
Codominant (C/C vs A/A)	0.0625801	-0.677535	0.802695	0.868372	women
Dominant (A/A vs A/C+C/C)	-0.11369	-0.822477	0.595097	0.753227	women
Recesive (C/C vs C/A+A/A)	0.356932	-0.915393	1.62926	0.582423	women
Overdominant (A/C vs A/A+C/C)	0.00388668	-0.707043	0.714816	0.991451	women
MTHFR_6
Codominant (C/T vs C/C)	0.47519	-0.327089	1.27747	0.245679	women
Codominant (T/T vs C/C)	0.47519	-0.327089	1.27747	0.245679	women
Dominant (C/C vs C/T+T/T)	-0.21193	-0.940498	0.516638	0.568585	women
Recesive (T/T vs C/C+C/T)	-0.576457	-1.53037	0.377452	0.236236	women
Overdominant (C/T vs C/C+T/T)	0.578656	-0.16491	1.32222	0.127183	women

## Sheet: Gastrointestinal adverse events
Table S7. Association with presence of gastrointestinal adverse event. Log OR, 95% CI and FDR of the logistic regression in shown for all the SNPs analyzed in this study. Analysis were developed using a multivariable logistic regression with 44 covariables.
SNP and inheritance model	logOR	ci_min	ci_max	FDR
ABCB1
Codominant (C/T vs C/C)	0.44	-0.470623	1.34497	0.3452
Codominant ( T/T vs C/C)	0.21	-0.835158	1.26288	0.6895
Dominant (C/C vs C/T+T/T)	-0.37	-1.22696	0.496728	0.4063
Recesive (T/T vs C/C+C/T)	-0.09	-0.923424	0.741728	0.8307
Overdominant (C/T vs C/C+T/T)	0.33	-0.392567	1.04415	0.3741
ADA
Codominant (G/A vs A/A)	-1	-1.91594	-0.077752	0.0335
Codominant (G/G vs A/A)	2.55	0.741921	4.34868	0.0057
Dominant (A/A vs A/G+G/G)	0.49	-0.323528	1.30434	0.2376
Recesive (G/G vs A/G+A/A)	2.72	0.941589	4.49951	0.0027
Overdominant (G/A vs A/A+G/G)	-1.08	-1.97556	-0.181698	0.0184
AMPD1
Codominant (C/T vs C/C)	0.62	-0.249042	1.49375	0.1616
Dominant (C/C vs C/T+T/T)	-0.58	-1.44633	0.284176	0.1881
Overdominant (C/T vs C/C+T/T)	0.63	-0.238663	1.50525	0.1546
FPGS
Codominant (G/A vs G/G)	-0.49	-1.28037	0.297103	0.2218
Codominant (A/A vs G/G)	-1.21	-2.28116	-0.143651	0.0262
Dominant (G/G vs A/G+A/A)	0.68	0.0710367	1.29	0.0444
Recesive (A/A vs A/G+G/G)	-0.9	-1.76	-0.0419471	0.0458
Overdominant (G/A vs G/G+A/A)	-0.03	-0.714952	0.656703	0.9337
GGH
Codominant (T/C vs T/T)	-0.22	-0.951724	0.518648	0.5637
Codominant (C/C vs T/T)	-1.03	-2.54419	0.478493	0.1804
Dominant (T/T vs T/C+C/C)	0.32	-0.398093	1.03483	0.3838
Recesive (C/C vs T/C+T/T)	-0.91	-2.36165	0.53779	0.2176
Overdominant (T/C vs T/T+C/C)	-0.07	-0.771429	0.639532	0.8546
ITPA
Codominant (C/A vs C/C)	0.19	-0.860212	1.24196	0.7219
Dominant (C/C vs C/A+A/A)	-0.29	-1.31461	0.739605	0.5833
Overdominant (C/A vs C/C+A/A)	0.14	-0.911087	1.18911	0.7953
MTHFR_1
Codominant (A/C vs A/A)	0.1	-0.636905	0.839138	0.7883
Codominant (C/C vs A/A)	0.52	-0.884215	1.92161	0.4687
Dominant (A/A vs A/C+C/C)	-0.16	-0.868528	0.549017	0.6586
Recesive (C/C vs C/A+A/A)	0.47	-0.889481	1.83395	0.4967
Overdominant (A/C vs A/A+C/C)	0.04	-0.677188	0.75095	0.9194
MTHFR_6
Codominant (C/T vs C/C)	0.76	-0.0405289	1.55569	0.0628
Codominant (T/T vs C/C)	-0.13	-1.16422	0.912057	0.8118
Dominant (C/C vs C/T+T/T)	-0.48	-1.19525	0.244994	0.1959
Recesive (T/T vs C/C+C/T)	-0.47	-1.42386	0.484487	0.3346
Overdominant (C/T vs C/C+T/T)	0.79	0.0470641	1.53842	0.0372

## Sheet: Gastroint. adv. events by sex
Table S8. Association with presence of gastrointestinal adverse event by sex. Log OR, 95% CI and FDR of the logistic regression in shown for all the SNPs analyzed in this study. Analysis were developed using a multivariable logistic regression with 44 covariables.
SNP and inheritance model	logOR	ci_min	ci_max	FDR	sex
ABCB1
Codominant (C/T vs C/C)	1.1463	-0.762985	3.05559	0.239296	men
Codominant ( T/T vs C/C)	1.1463	-0.762985	3.05559	0.239296	men
Dominant (C/C vs C/T+T/T)	-0.643845	-2.41321	1.12552	0.475712	men
Recesive (T/T vs C/C+C/T)	-1.11718	-3.09301	0.858655	0.267764	men
Overdominant (C/T vs C/C+T/T)	1.31998	-0.296913	2.93688	0.10958	men
ADA
Codominant (G/A vs A/A)	-1.92963	-4.44089	0.581637	0.132056	men
Codominant (G/G vs A/A)	-1.92963	-4.44089	0.581637	0.132056	men
Dominant (A/A vs A/G+G/G)	0.246651	-1.20935	1.70266	0.739867	men
Recesive (G/G vs A/G+A/A)	3.74987	0.854844	6.64489	0.0111249	men
Overdominant (G/A vs A/A+G/G)	-2.08227	-4.4064	0.241867	0.0790837	men
AMPD1
Codominant (C/T vs C/C)	-0.725352	-2.62232	1.17162	0.453584	men
Dominant (C/C vs C/T+T/T)	0.746121	-1.15418	2.64642	0.44156	men
Overdominant (C/T vs C/C+T/T)	-0.695603	-2.58237	1.19116	0.469924	men
FPGS
Codominant (G/A vs G/G)	-1.01141	-2.63243	0.609604	0.221361	men
Codominant (A/A vs G/G)	-1.01141	-2.63243	0.609604	0.221361	men
Dominant (G/G vs A/G+A/A)	0.747325	-0.73849	2.23314	0.324218	men
Recesive (A/A vs A/G+G/G)	0.509915	-1.19709	2.21692	0.558219	men
Overdominant (G/A vs G/G+A/A)	-0.969301	-2.39734	0.45874	0.183395	men
GGH
Codominant (T/C vs T/T)	0.177808	-1.30966	1.66528	0.814758	men
Codominant (C/C vs T/T)	0.177808	-1.30966	1.66528	0.814758	men
Dominant (T/T vs T/C+C/C)	-0.140339	-1.53619	1.25552	0.843782	men
Recesive (C/C vs T/C+T/T)	-0.0718875	-2.38596	2.24219	0.951448	men
Overdominant (T/C vs T/T+C/C)	0.177488	-1.25818	1.61316	0.808541	men
ITPA
Codominant (C/A vs C/C)	-18.1369	-3367.13	3330.86	0.991531	men
Dominant (C/C vs C/A+A/A)	18.1369	-3330.86	3367.13	0.991531	men
Overdominant (C/A vs C/C+A/A)	-18.1369	-3367.13	3330.86	0.991531	men
MTHFR_1
Codominant (A/C vs A/A)	-0.0144334	-1.37788	1.34901	0.983446	men
Codominant (C/C vs A/A)	-0.0144334	-1.37788	1.34901	0.983446	men
Dominant (A/A vs A/C+C/C)	0.206046	-1.14984	1.56193	0.765818	men
Recesive (C/C vs C/A+A/A)	-16.7073	-3616.61	3583.19	0.992742	men
Overdominant (A/C vs A/A+C/C)	0.140989	-1.19443	1.47641	0.836064	men
MTHFR_6
Codominant (C/T vs C/C)	4.98443	1.35969	8.60916	0.00703408	men
Codominant (T/T vs C/C)	4.98443	1.35969	8.60916	0.00703408	men
Dominant (C/C vs C/T+T/T)	-3.40502	-5.95487	-0.855174	0.00886156	men
Recesive (T/T vs C/C+C/T)	-1.39877	-4.37149	1.57395	0.356399	men
Overdominant (C/T vs C/C+T/T)	4.91133	1.40895	8.41372	0.00598737	men
ABCB1
Codominant (C/T vs C/C)	0.228339	-0.607578	1.06426	0.592378	women
Codominant ( T/T vs C/C)	0.228339	-0.607578	1.06426	0.592378	women
Dominant (C/C vs C/T+T/T)	-0.352052	-1.15131	0.447205	0.387956	women
Recesive (T/T vs C/C+C/T)	0.520626	-0.300736	1.34199	0.214104	women
Overdominant (C/T vs C/C+T/T)	-0.0867158	-0.761707	0.588275	0.801196	women
ADA
Codominant (G/A vs A/A)	-0.668178	-1.48365	0.147298	0.108281	women
Codominant (G/G vs A/A)	-0.668178	-1.48365	0.147298	0.108281	women
Dominant (A/A vs A/G+G/G)	0.66044	-0.136244	1.45712	0.104203	women
Recesive (G/G vs A/G+A/A)	-0.282373	-2.63264	2.06789	0.813833	women
Overdominant (G/A vs A/A+G/G)	-0.640877	-1.44931	0.16756	0.120241	women
AMPD1
Codominant (C/T vs C/C)	0.639515	-0.201605	1.48064	0.136168	women
Dominant (C/C vs C/T+T/T)	-0.596518	-1.43035	0.23731	0.160862	women
Overdominant (C/T vs C/C+T/T)	0.648565	-0.192792	1.48992	0.13082	women
FPGS
Codominant (G/A vs G/G)	0.150141	-0.611575	0.911857	0.69925	women
Codominant (A/A vs G/G)	0.150141	-0.611575	0.911857	0.69925	women
Dominant (G/G vs A/G+A/A)	0.265648	-0.437164	0.968461	0.458791	women
Recesive (A/A vs A/G+G/G)	-1.35964	-2.35925	-0.360043	0.00767675	women
Overdominant (G/A vs G/G+A/A)	0.565143	-0.130164	1.26045	0.111142	women
GGH
Codominant (T/C vs T/T)	-0.0939166	-0.796983	0.609149	0.79346	women
Codominant (C/C vs T/T)	-0.0939166	-0.796983	0.609149	0.79346	women
Dominant (T/T vs T/C+C/C)	0.281125	-0.400914	0.963165	0.41916	women
Recesive (C/C vs T/C+T/T)	-1.66097	-3.3866	0.0646588	0.0592196	women
Overdominant (T/C vs T/T+C/C)	0.0894618	-0.591991	0.770914	0.796939	women
ITPA
Codominant (C/A vs C/C)	0.774532	-0.255941	1.805	0.1407	women
Dominant (C/C vs C/A+A/A)	-0.939593	-1.93406	0.0548717	0.064047	women
Overdominant (C/A vs C/C+A/A)	0.732544	-0.298131	1.76322	0.163604	women
MTHFR_1
Codominant (A/C vs A/A)	-0.0606013	-0.762999	0.641796	0.865715	women
Codominant (C/C vs A/A)	-0.0606013	-0.762999	0.641796	0.865715	women
Dominant (A/A vs A/C+C/C)	-0.0395043	-0.707476	0.628468	0.907719	women
Recesive (C/C vs C/A+A/A)	0.571029	-0.617023	1.75908	0.346162	women
Overdominant (A/C vs A/A+C/C)	-0.139356	-0.815327	0.536616	0.686164	women
MTHFR_6
Codominant (C/T vs C/C)	0.185216	-0.565731	0.936162	0.628797	women
Codominant (T/T vs C/C)	0.185216	-0.565731	0.936162	0.628797	women
Dominant (C/C vs C/T+T/T)	-0.109513	-0.793476	0.574449	0.753652	women
Recesive (T/T vs C/C+C/T)	-0.135085	-1.02578	0.755612	0.766269	women
Overdominant (C/T vs C/C+T/T)	0.199601	-0.499821	0.899023	0.575927	women
